# Supplementary material for: Enhancing Colistin Activity against Colistin-Resistant Escherichia coli through Combination with Alginate Nanoparticles and Small Molecules
Source: Pharmaceuticals (Basel). 2022 May 28;15(6):682. doi: 10.3390/ph15060682 (PMC9227550; doi:10.3390/ph15060682)
Supplement: Supplementary file 1 [file pharmaceuticals-15-00682-s001.zip]

Archive with 1 entries (1 files):
- pharmaceuticals-1707327-supplementary.pdf
